# Supplementary material for: Differences in Extracellular NAD+ and NMN Metabolism on the Surface of Vascular Endothelial Cells
Source: Biology (Basel). 2022 Apr 27;11(5):675. doi: 10.3390/biology11050675 (PMC9137893; doi:10.3390/biology11050675)
Supplement: Supplementary file 1 [file biology-11-00675-s001.zip]

Archive with 1 entries (1 files):
- biology-1648361-supplementary.pdf
